# Supplementary material for: Dependence, withdrawal and rebound of CNS drugs: an update and regulatory considerations for new drugs development
Source: Brain Commun. 2019 Oct 16;1(1):fcz025. doi: 10.1093/braincomms/fcz025 (PMC7425303; doi:10.1093/braincomms/fcz025)
Supplement: fcz025_Supplementary_Data [file fcz025_supplementary_data.zip]

Archive with 2 entries (2 files):
- Supplementary material # 1. Design of human dependence evaluation Oct 24 2019 Version 3.docx
- Supplemental Material # 2-Withdrawal syndromes Sep 26 2019.pdf
